# Supplementary material for: Blood-Based Biomarkers Reflecting Protease 3 and MMP-12 Catalyzed Elastin Degradation as Potential Noninvasive Surrogate Markers of Endoscopic and Clinical Disease in Inflammatory Bowel Disease
Source: J Clin Med. 2023 Dec 19;13(1):21. doi: 10.3390/jcm13010021 (PMC10779348; doi:10.3390/jcm13010021)
Supplement: Supplementary file 1 [file jcm-13-00021-s001.zip]

Archive with 1 entries (1 files):
- jcm-2745936-supplementary.pdf
